# Supplementary material for: Comprehensive Characterization of a Cluster of Mucopolysaccharidosis IIIB in Ecuador
Source: Diagnostics (Basel). 2025 Sep 15;15(18):2337. doi: 10.3390/diagnostics15182337 (PMC12468815; doi:10.3390/diagnostics15182337)
Supplement: Supplementary file 1 [file diagnostics-15-02337-s001.zip]

Archive with 1 entries (1 files):
- diagnostics-3834009-supplementary.pdf
